# Supplementary material for: Dynamic Recyclable High-Performance Epoxy Resins via Triazolinedione–Indole Click Reaction and Cation–π Interaction Synergistic Crosslinking
Source: Polymers (Basel). 2024 Jul 2;16(13):1900. doi: 10.3390/polym16131900 (PMC11243886; doi:10.3390/polym16131900)
Supplement: Supplementary file 1 [file polymers-16-01900-s001.zip]

Archive with 1 entries (1 files):
- polymers-2930960-supplementary.pdf
